# Supplementary material for: A Novel Mutation in the Maternally Imprinted PEG3 Domain Results in a Loss of MIMT1 Expression and Causes Abortions and Stillbirths in Cattle (Bos taurus)
Source: PLoS One. 2010 Nov 30;5(11):e15116. doi: 10.1371/journal.pone.0015116 (PMC2994898; doi:10.1371/journal.pone.0015116)
Supplement: Table S1 — Inferred paternally inherited haplotypes for the distal 20.3 Mb of BTA18 for 5 affected calves (A1-A5 shaded in red), 13 normal calves (B11-B14, B16-B21, B24-B26, shaded green) and 8 preterm calves harvested at slaughter of the dam and for which phenotype was not known (C1-C8). Haplotypes were inferred for loci heterozygous at YN51 (including 3 loci for which YN51 was genotyped to be homozygous but appeared to be segregating for null alleles) using BovineSNP50 genotypes produced on the 26 calves, their sire YN51, the sire of YN51 (paternal grandsire of the calves) and the dams of A1, A3–A5, B11–B14, B21, and B24–B26. Red shaded haplotype blocks represent components of the haplotype that YN51 inherited from his dam harboring maternally silenced alleles, and the green shaded haplotype blocks represent components of the haplotype that YN51 inherited from his sire harboring paternally expressed alleles. Locus coordinates in italics and bold indicate the region of the chromosome that is most parsimonious with the hypothesis of a paternally expressed lethal mutation. No more than two of the normal calves (B11 and B21) inherited the “lethal” paternal haplotype for this region. The positions for Illumina BovineSNP50 BeadChip SNPs are based on the Btau4.0 assembly. (XLS) [file pone.0015116.s001.xls]

## Sheet: Tabelle1
SNP	Position (Mb)	A1	A2	A3	A4	A5	B11	B12	B13	B14	B16	B17	B18	B19	B20	B21	B24	B25	B26	C1	C2	C3	C4	C5	C6	C7	C8
ss86323419	46.2881	2	2		2		2		1	1					2	2	1	2	1	2			2	2	2	2
ss86280590	46.3411	2	2		2		2		1	1					2	2	1	2	1	2			2	2	2	2
ss86338668	46.373	1	1		1		1		2	2			2		1	1	2	1	2	1			1	1	1	1	2
rs41581710	46.4655	2	2	2	2	2	2	2	1	1			1		2	2	1	2	1	2			2	2	2	2	1
ss86338894	46.584203	1	1	1	1	1	1	1	2	2	2	2	2	2	1	1	2	1	2	1	2		1	1	1	1	2
ss86289011	46.6113	2	2	2	2	2	2	2	1	1	1	1	1	1	2	2	1	2	1	2	1	1	2	2	2	2	1
ss117965077	46.6416	2	2	2	2	2	2	2	1	1	1	1	1	1	2	2	1	2	1	2	1	1	2	2	2	2	1
ss86323530	46.9157	1	1	1	1	1	1	1	2	2	2	2	2	2	1	1	2	1	2	1	2	2	1	1	1	1	2
ss86294165	46.936	1	1	1	1	1	1	1	2	2	2	2	2	2	1	1	2	1	2	1	2	2	1	1	1	1	2
ss86334454	46.972	2	2	2	2	2	2	2	1	1	1	1	1	1	2	2	1	2	1	2	1	1	2	2	2	2	1
ss86319039	47.0544	2	2	2	2	2	2	2	1	1	1	1	1	1	2	2	1	2	1	2	1	1	2	2	2	2	1
rs41639813	47.1547	2	2	2	2	2	2	2	1	1	1	1	1	1	2	2	1	2	1	2	1	1	2	2	2	2	1
ss86326503	47.1803	1	1	1	1	1	1	1	2	2	2	2	2	2	1	1	2	1	2	1	2	2	1	1	1	1	2
rs41582440	47.2923	1	1	1	1	1	1	1	2	2	2	2	2	2	1	1	2	1	2	1	2	2	1	1	1	1	2
ss86296664	47.3551	1	1	1	1	1	1	1	2	2	2	2	2	2	1	1	2	1	2	1	2	2	1	1	1	1	2
rs41610989	47.7813	2	2	2	2	2	2	2	1	1	1	1	1	1	2	2	1	2	1	2	1	1	2	2	2	2	1
ss86340545	47.9958	2	2	2	2	2	2	2	1	1	1	1	1	1	2	2	1	2	1	2	1	1	2	2	2	2	1
ss86292901	48.1292	1	1	1	1	1	1	1	2	2	2	2	2	2	1	1	2	1	2	1	2	2	1	1	1	1	2
ss86341412	48.3279	2	2	2	2	2	2	2	1	1	1	1	1	1	2	2	1	2	1	2	1	1	2	2	2	2	1
ss117972442	48.617	1	1	1	1	1	1	1	2	2	2	2	2	2		1	2	1	2	1	2	2	1	1	1	1	2
ss86308565	48.6443	2	2	2	2	2	2	2	1	1	1	1	1	1		2	1	2	1	2	1	1	2	2	2	2	1
ss86284220	48.72	1	1	1	1	1	1	1	2	2	2	2	2	2		1	2	1	2	1	2	2	1	1	1	1	2
ss86340804	48.7473	2	2	2	2	2	2	2	1	1	1	1	1	1	1	2	1	2	1	2	1	1	2	2	2	2	1
ss86326500	48.9148	1	1	1	1	1	1	1	2	2	2	2	2	2	2	1	2	1	2	1	2	2	1	1	1	1	2
ss86303232	48.9603	1	1	1	1	1	1	1	2	2	2	2	2	2	2	1	2	1	2	1	2	2	1	1	1	1	2
ss86330612	49.4466	1	1	1	1	1	1	1	2	2	2	2	2	2	2	1	2	1	2	1	2	2	1	1	1	1	2
ss86317253	49.5256	2	2	2	2	2	2	2	1	1	1	1	1	1	1	2	1	2	1	2	1	1	2	2	2	2	1
ss86324199	50.1183	2	2	2	2	2	2	1	1	1	1	1	1	1	1	2	1	2	1	2	1	1	2	2	2	2	1
ss86307829	50.1606	1	1	1	1	1	1	2	2	2	2	2	2	2	2	1	2	1	2	1	2	2	1	1	1	1	2
ss86319599	50.6626	2	2	2	2	2	2	1	1	1	1	1	1	1	1	2	1	2	1	2	1	1	2	2	2	2	1
rs41582457	51.1535	1	1	1	1	1	1	2	2	2	2	2	2	2	2	1	2	1	2	1	2	2	1	1	1	1	2
ss86281497	51.192	1	1	1	1	1	1	2	2	2	2	2	2	2	2	1	2	1	2	1	2	2	1	1	1	1	2
ss86289914	51.2186	2	2	2	2	2	2	1	1	1	1	1	1	1	1	2	1	2	1	2	1	1	2	2	2	2	1
rs41635776	51.4138	1	1	1	1	1	1	2	2	2	2	2	2	2	2	1	2	1	2	1	2	2	1	1	1	1	2
ss86290686	51.429	1	1	1	1	1	1	2	2	2	2	2	2	2	2	1	2	1	2	1	2	2	1	1	1	1	2
ss86300186	51.5037	2	2	2	2	2	2	1	1	1	1	1	1	1	1	2	1	2	1	2	1	1	2	2	2	2	1
rs41635814	51.7278	2	2	2	2	2	2	1	1	1	1	1	1	1	1	2	1	2	1	2	1	1	2	2	2	2	1
ss86340076	52.0459	1	1	1	1	1	1	2	2	2	2	2	2	2	2	1	2	2	2	1	2	2	1	1	1	1	2
ss86330344	52.0872	2	2	2	2	2	2	1	1	1	1	1	1	1	1	2	1	1	1	2	1	1	2	2	2	2	1
rs41255624	52.1564	2	2	2	2	2	2	1	1	1	1	1	1	1	1	2	1	1	1	2	1	1	2	2	2	2	1
ss86310317	52.1853	1	1	1	1	1	1	2	2	2	2	2	2	2	2	1	2	2	2	1	2	2	1	1	1	1	2
ss86312876	52.2649	1	1	1	1	1	1	2	2	2	2	2	2	2	2	1	2	2	2	1	2	2	1	1	1	1	2
ss86287222	52.487	1	1	1	1	1	1	2	2	2	2	2	2	2	2	1	2	2	2	1	2	2	1	1	1	1	2
ss86337363	52.52	2	2	2	2	2	2	1	1	1	1	1	1	1	1	2	1	1	1	2	1	1	2	2	2	2	1
ss86326213	52.5558	2	2	2	2	2	2	1	1	1	1	1	1	1	1	2	1	1	1	2	1	1	2	2	2	2	1
ss86338047	52.7391	2	2	2	2	2	2	1	1	1	1	1	1	1	1	2	1	1	1	2	1	1	2	2	2	2	1
ss86337587	53.0711	2	2	2	2	2	2	1	1	1	1	1	1	1	1	2	1	1	1	2	1	1	2	2	2	1	1
ss86336297	53.132	2	2	2	2	2	2	1	1	1	1	1	1	1	1	2	1	1	1	2	1	1	2	2	2	1	1
ss86323824	53.2246	2	2	2	2	2	2	1	1	1	1	1	1	1	1	2	1	1	1	2	1	1	2	2	2	1	1
ss105264802	53.4229	2	2	2	2	2	2	1	1	1	1	1	1	1	1	2	1	1	1	2	1	1	2	2	2	1	1
ss105265494	53.4984	1	1	1	1	1	1	2	2	2	2	2	2	2	2	1	2	2	2	1	2	2	1	1	1	2	2
ss105265505	53.5714	2	2	2	2	2	2	1	1	1	1	1	1	1	1	2	1	1	1	2	1	1	2	2	2	1	1
rs41581694	53.8383	1	1	1	1	1	1	2	2	2	2	2	2	2	2	1	2	2	2	1	2	2	1	1	1	2	2
ss86341340	53.8942	2	2	2	2	2	2	1	1	1	1	1	1	1	1	2	1	1	1	2	1	1	2	2	2	1	1
ss86313034	54.0287	1	1	1	1	1	1	2	2	2	2	2	2	2	2	1	2	2	2	1	2	2	1	1	1	2	2
ss86325495	54.0521	1	1	1	1	1	1	2	2	2	2	2	2	2	2	1	2	2	2	1	2	2	1	1	1	2	2
ss86327350	54.0795	2	2	2	2	2	2	1	1	1	1	1	1	1	1	2	1	1	1	2	1	1	2	2	2	1	1
ss86277584	54.1125	2	2	2	2	2	2	1	1	1	1	1	1	1	1	2	1	1	1	2	1	1	2	2	2	1	1
ss117972345	54.2717	2	2	2	2	2	2	1	1	1	1	1	1	1	1	2	1	1	1	2	1	1	2	2	2	1	1
ss117965061	54.3111	1	1	1	1	1	1	2	2	2	2	2	2	2	2	1	2	2	2	1	2	2	1	1	1	2	2
ss86316692	54.352	1	1	1	1	1	1	2	2	2	2	2	2	2	2	1	2	2	2	1	2	2	1	1	1	2	2
rs41572288	54.4502	2	2	2	2	2	2	1	1	1	1	1	1	1	1	2	1	1	1	2	1	1	2	2	2	1	1
rs29009652	54.4708	1	`	1	1	1	1	2	2	2	2	2	2	2	2	1	2	2	2	1	2	2	1	1	1	2	2
ss86284685	54.4929	2	2	2	2	2	2	1	1	1	1	1	1	1	1	2	1	1	1	2	1	1	2	2	2	1	1
ss86292403	54.5322	2	2	2	2	2	2	1	1	1	1	1	1	1	1	2	1	1	1	2	1	1	2	2	2	1	1
ss86282610	54.5562	2	2	2	2	2	2	1	1	1	1	1	1	1	1	2	1	1	1	2	1	1	2	2	2	1	1
ss86303095	54.7042	2	2	2	2	2	2	1	1	1	1	1	1	1	1	2	1	1	1	2	1	1	2	2	2	1	1
ss86312978	54.9875	1	1	1	1	1	1	2	2	2	2	2	2	2	2	1	2	2	2	1	2	2	1	1	1	2	2
ss86316790	55.0996	1	1	1	1	1	1	2	2	2	2	2	2	2	2	1	2	2	2	1	2	2	1	1	1	2	2
rs41582485	55.2564	1	1	1	1	1	1	2	2	2	2	2	2	2	2	1	2	2	2	1	2	2	1	1	1	2	2
ss86340971	55.3095	2	2	2	2	2	2	1	1	1	1	1	1	1	1	2	1	1	1	2	1	1	2	2	2	1	1
ss86324980	55.49	2	2	2	2	2	2	1	1	1	1	1	1	1	1	2	1	1	1	2	1	1	2	2	2	1	1
ss86307339	55.553	1	1	1	1	1	1	2	2	2	2	2	2	2	2	1	2	2	2	1	2	2	1	1	1	2	2
ss86341470	55.6218	1	1	1	1	1	1	2	2	2	2	2	2	2	2	1	2	2	2	1	2	2	1	1	1	2	2
rs41636768	55.7799	1	1	1	1	1	1	2	2	2	2	2	2	2	2	1	2	2	2	1	2	2	1	1	1	2	2
ss86292058	55.8679	2	2	2	2	2	2	1	1	1	1	1	1	1	1	2	1	1	1	2	1	1	2	2	2	1	1
ss86314738	56.2807	2	2	2	2	2	2	1	1	1	1	1	1	1	1	2	1	1	1	2	1	1	2	2	2	1	1
rs41636735	56.3194	1	1	1	1	1	1	2	2	2	2	2	2	2	2	1	2	2	2	1	2	2	1	1	1	2	2
ss86317300	56.3647	1	1	1	1	1	1	2	2	2	2	2	2	2	2	1	2	2	2	1	2	2	1	1	1	2	2
ss86341256	56.3979	1	1	1	1	1	1	2	2	2	2	2	2	2	2	1	2	2	2	1	2	2	1	1	1	2	2
rs41256930	56.4202	2	2	2	2	2	2	1	1	1	1	1	1	1	1	2	1	1	1	2	1	1	2	2	2	1	1
ss86313249	56.5217	1	1	1	1	1	1	2	2	2	2	2	2	2	2	1	2	2	2	1	2	2	1	1	1	2	2
ss86315431	56.7973	2	2	2	2	2	2	1	1	1	1	1	1	1	1	2	1	1	1	2	1	1	2	2	2	1	1
ss105264518	56.8244	1	1	1	1	1	1	2	2	2	2	2	2	2	2	1	2	2	2	1	2	2	1	1	1	2	2
ss86288941	56.8948	1	1	1	1	1	1	2	2	2	2	2	2	2	2	1	2	2	2	1	2	2	1	1	1	2	2
ss86287366	56.9169	2	2	2	2	2	2	1	1	1	1	1	1	1	1	2	1	1	1	2	1	1	2	2	2	1	1
ss86302237	56.9638	2	2	2	2	2	2	1	1	1	1	1	1	1	1	2	1	1	1	2	1	1	2	2	2	1	1
ss86295830	57.0517	2	2	2	2	2	2	1	1	1	1	1	1	1	1	2	1	1	1	2	1	1	2	2	2	1	1
ss86328127	57.1747	2	2	2	2	2	2	1	1	1	1	1	1	1	1	2	1	1	1	2	1	1	2	2	2	1	1
ss86308212	57.2383	1	1	1	1	1	1	2	2	2	2	2	2	2	2	1	2	2	2	1	2	2	1	1	1	2	2
rs41894598	58.1573	1	1	1	1	1	1	2	2	2	2	2	2	2	2	1	2	2	2	1	2		1	1	1	2	2
ss86339413	58.3526	2	2	2	2	2	2	1	1	1	1	1	1	1	1	2	1	1	1	2	1		2	2	2	1	1
rs41636786	58.404	2	2	2	2	2	2	1	1	1	1	1	1	1	1	2	1	1	1	2	1		2	2	2	1	1
rs41582522	58.6663	2	2	2	2	2	2	1	1	1	1	1	1	1	1	2	1	1	1	2	1		2	2	2	1	1
ss86302601	58.7704	2	2	2	2	2	2	1	1	1	1	1	1	1	1	2	1	1	1	2	1		2	2	2	1	1
ss86312172	59.5863	1	1	1	1	1	1	2	2	2	2	2	2	2	2	1	2	2	2	1	2		1	1	1	2	2
rs42550320	59.6628	1	1	1	1	1	1	2	2	2	2	2	2	2	2	1	2	2	2	1	2		1	1	1	2	2
ss86340685	59.8023	1	1	1	1	1	1	2	2	2	2	2	2	2	2	1	2	2	2	1	2		1	1	1	2	2
ss86289990	60.1353	1	1	1	1	1	1	2	2	2	2	2	2	2	2	1	2	2	2	1	2		1	1	1	2	2
rs41636798	60.3193	1	1	1	1	1	1	2	2	2	2	2	2	2	2	1	2	2	2	1	2		1	1	1	2	2
ss86311858	60.3775	2	2	2	2	2	2	1	1	1	1	1	1	1	1	2	1	1	1	2	1		2	2	2	1	1
ss86339114	60.5256	2	2	2	2	2	2	1	1	1	1	1	1	1	1	2	1	1	1	2	1		2	2	2	1	1
rs42571914	60.7747	1	1	1	1	1	1	2	2	2	2	2	2	2	2	1	2	2	2	1	2		1	1	1	2	2
rs42574366	60.8132	2	2	2	2	2	2	1	1	1	1	1	1	1	1	2	1	1	1	2	1		2	2	2	1	1
rs42576394	60.8549	2	2	2	2	2	2	1	1	1	1	1	1	1	1	2	1	1	1	2	1		2	2	2	1	1
ss86330636	60.9273	2	2	2	2	2	2	1	1	1	1	1	1	1	1	2	1	1	1	2	1		2	2	2	1	1
ss86333162	61.1825	1	1	1	1	1	1	2	2	2	2	2	2	2	2	1	2	2	2	1	2		1	1	1	2	2
ss86280771	61.2679	2	2	2	2	2	2	1	1	1	1	1	1	1	1	2	1	1	1	2	1		2	2	2	1	1
ss86341768	61.4218	2	2	2	2	2	2	1	1	1	1	1	1	1	1	2	1	1	1	2	1		2	2	2	1	1
rs29011715	62.2214	2	2	2	2	2	2	1	1	1	1	1	1	1	1	2	1	1	1	2	1		2	2	2	1	1
ss105259609	62.2504	2	2	2	2	2	2	1	1	1	1	1	1	1	1	2	1	1	1	2	1		2	2	2	1	1
ss86275206	62.5714	2	2	2	2	2	2	1	1	1	1	1	1	1	1	2	1	1	1	2	1		2	2	2	1	1
ss86317173	62.5911	1	1	1	1	1	1	2	2	2	2	2	2	2	2	1	2	2	2	1	2		1	1	1	2	2
ss86315953	62.9993	1	1	1	1	1	1	2	2	2	2	2	2	2	2	1	2	2	2	1	2	1	1	1	1	2	2
ss86308798	63.1194	1	1	1	1	1	1	2	2	2	2	2	2	2	2	1	2	2	2	1	2	1	1	1	1	2	2
ss86303749	63.401	2	2	2	2	2	2	1	1	1	1	1	1	1	1	2	1	1	1	2	1	2	2	2	2	1	1
ss86318231	63.5124	null	null	null	null	null	null	2	2	2	2	2	2	2	2	null	2	2	2	null	2	null	null	null	null	2	2
rs41574664	63.5728	2	2	2	2	2	2	1	1	1	1	1	1	1	1	2	1	1	1	2	1	2	2	2	2	1	1
ss86296340	63.6321	2	2	2	2	2	2	1	1	1	1	1	1	1	1	2	1	1	1	2	1	2	2	2	2	1	1
ss86332552	63.8785	1	1	1	1	1	1	2	2	2	2	2	2	2	2	1	2	2	2	1	2	1	1	1	1	2	2
ss86325077	63.9139	2	2	2	2	2	2	1	1	1	1	1	1	1	1	2	1	1	1	2	1	2	2	2	2	1	1
ss86326611	64.2509	1	1	1	1	1	1	2	2	2	2	2	2	2	2	1	2	2	2	1	2	1	2	1	1	2	2
ss86307541	64.3161	1	1	1	1	1	1	2	2	2	2	2	2	2	2	1	2	2	2	1	2	1	2	1	1	2	2
ss86313444	64.3827	null	null	null	null	null	null	2	2	2	2	2	2	2	2	null	2	2	2	null	2	null	2	null	null	2	2
ss86322441	64.4118	null	null	null	null	null	null	2		2	2	2	2	2	2	null	2	2	2	null	2	null	2	null	null	2	2
ss86338735	64.6108	1	1	1	1	1	1	2	1	2	2	2	2	2	2	1	2	2	2	1	2	1	2	1	1	2	2
ss86305485	64.6688	2	2	2	2	2	2	1	2	1	1	1	1	1	1	2	1	1	1	2	1	2	1	2	2	1	1
ss86308226	64.693	1	1	1	1	1	1	2	1	2	2	2	2	2	2	1	2	2	2	1	2	1	2	1	1	2	2
ss86291353	64.9767	1	1	1	1	1	1	2	1	2	2	2	2	2	2	1	2	2	2	1	2	1	2	1	1	2	2
ss86320735	65.0635	1	1	1	1	1	1	2	1	2	2	2	2	2	2	1	2	2	2	1	2	1	2	1	1	2	2
ss117972410	65.1749	2	2	2	2	2	2	1	2	1	1	1	1	1	1	1	1	1	1	2	1	2	1	2	2	1	1
ss86295480	65.2314	1	1	1	1	1	1	2	1	2	2	2	2	2	2	2	2	2	2	1	2	1	2	1	1	2	2
rs41623975	65.2699	1	1	1	1	1	1	2	1	2	2	2	2	2	2	2	2	2	2	1	2	1	2	1	1	2	2
ss86316779	65.3266	1	1	1	1	1	1	2	1	2	2	2	2	2	2	2	2	2	2	1	2	1	2	1	1	2	2
rs41637898	65.3704	1		1	1	1	1	2	1	2	2	2	2	2	2	2	2	2	2	1	2	1	2	1	1	2	2
ss86311682	65.6266	2			2	2	2	1	2	1	1	1	1		1	1	1	1	1	2		2	1	2	2	1	1
rs29014989	65.672				2	2	2		2	1	1	1	1		1	1	1	1	1	2		2	1	2		1	1
