# Supplementary material for: A Novel Mutation in the Maternally Imprinted PEG3 Domain Results in a Loss of MIMT1 Expression and Causes Abortions and Stillbirths in Cattle (Bos taurus)
Source: PLoS One. 2010 Nov 30;5(11):e15116. doi: 10.1371/journal.pone.0015116 (PMC2994898; doi:10.1371/journal.pone.0015116)
Supplement: Table S2 — SNP information. (XLS) [file pone.0015116.s002.xls]

## Sheet: Sheet1
ss_id	marker_name	umd31	type
ss86318388	ARS-BFGL-NGS-14613	1843	AG
ss86315431	ARS-BFGL-NGS-85825	56797271	AG
ss64312876	BTB-01457878	60813178	AC
ss86317173	ARS-BFGL-NGS-15837	62591127	AG
ss86315953	ARS-BFGL-NGS-38846	62999282	AG
ss86308798	ARS-BFGL-NGS-78563	63119361	AG
ss86303749	ARS-BFGL-NGS-41595	63400996	AG
ss86296340	ARS-BFGL-NGS-35793	63632070	AG
ss86332552	ARS-BFGL-NGS-100532	63878550	AC
ss86325077	ARS-BFGL-NGS-11456	63913936	AC
ss86326611	ARS-BFGL-NGS-95955	64250880	CT
ss250608652	3452	64283052	CT
ss250608653	3453	64283262	AG
ss250608654	3454	64283584	AG
ss250608655	3455	64283656	CG
ss250608656	3456	64284131	CT
ss250608657	3457	64284269	GT
ss250608658	3458	64284910	CT
ss250608659	3459	64285321	AG
ss250608660	3484	64285456	InDel
ss250608661	3405	64285954	CT
ss250608662	3406	64285968	AG
ss250608663	3407	64286069	AG
ss86317462	ARS-BFGL-NGS-17826	64286141	AG
ss250608664	3409	64286295	CT
ss250608665	3410	64286420	CT
ss250608666	3399	64286567	GT
ss250608667	3400	64286602	CT
ss250608668	3401	64286618	AG
ss250608669	3402	64286668	GT
ss250608670	3403	64286670	CT
ss250608671	3404	64286687	AG
ss250608672	3414	64287671	CG
ss250608673	3442	64288072	CT
ss250608674	3443	64288225	CT
ss250608675	3393	64290545	AG
ss250608676	3397	64291545	AG
ss250608677	3398	64291857	InDel
ss250608678	3493	64292186	CT
ss250608679	3494	64292189	AG
ss250608680	3499	64294554	CT
ss250608681	3500	64294929	InDel
ss250608682	3495	64295422	GT
ss250608683	3396	64309281	CT
ss250608684	3497	64311039	CT
ss250608685	3498	64311183	AG
ss250608687	3482	64316027	GT
ss86307541	ARS-BFGL-NGS-77425	64316116	AG
ss250608686	3496	64318007	CT
ss250608688	3470	64325122	GT
ss250608689	3444	64325857	AC
ss250608690	3445	64325888	AG
ss250608691	3473	64325954	AG
ss250608692	3447	64325979	AC
ss250608693	3449	64331080	CT
ss250608694	3480	64336435	AG
ss250608695	3477	64341319	AG
ss250608696	3478	64346138	AC
ss250608697	3554	64368005	GT
ss250608698	3555	64368247	AG
ss250608699	3556	64368302	CT
ss250608700	3557	64368308	AT
ss250608701	3559	64368350	InDel
ss250608702	3560	64368440	AG
ss250608703	3561	64368442	CT
ss250608704	3562	64368445	AG
ss250608705	3529	64368594	CT
ss250608706	3530	64368855	CT
ss250608707	3531	64369286	CT
ss86313444	ARS-BFGL-NGS-38620	64382705	AG
ss250608708	3508	64391222	AG
ss250608709	3509	64391265	CG
ss250608710	3510	64391322	InDel
ss250608711	3504	64395957	AG
ss250608712	3505	64396126	AG
ss250608713	3506	64404994	CT
ss86322441	ARS-BFGL-NGS-43378	64411799	AG
ss250608714	505	64421621	AG
ss250608715	515	64431506	AG
ss250608716	528	64449738	GT
ss86338735	ARS-BFGL-NGS-9848	64610769	AG
ss86287999	ARS-BFGL-NGS-36598	64647809	AG
ss86305485	ARS-BFGL-NGS-31954	64668831	AG
ss86308226	ARS-BFGL-NGS-77889	64692964	AC
ss86339886	ARS-BFGL-NGS-27370	64724506	AG
