# Supplementary material for: A Novel Mutation in the Maternally Imprinted PEG3 Domain Results in a Loss of MIMT1 Expression and Causes Abortions and Stillbirths in Cattle (Bos taurus)
Source: PLoS One. 2010 Nov 30;5(11):e15116. doi: 10.1371/journal.pone.0015116 (PMC2994898; doi:10.1371/journal.pone.0015116)
Supplement: Table S3 — List of Primers. (XLS) [file pone.0015116.s003.xls]

## Sheet: Tabelle1
Gene/Locus	Forward Primer	Sequence	Reverse Primer	Sequence	Method
MIMT1	7484	CCTTACCAACGACTCCCAAA	7485	GCTAGTGGAAGCTCGTCTCC	RT-PCR
MIMT1	7678	GTCATTCAGCCCTGTCCAGT	7679	AGGTGGAAGGTGAAGGGACT	CNV
MIMT1	7482	GGCCGCAGAGAGTCAGATAC	7485	GCTAGTGGAAGCTCGTCTCC	CNV
MIMT1	8319	TTGAACACGCGACTCCTGCA	7679	AGGTGGAAGGTGAAGGGACT	CNV
PEG3	6333	GCCAAGGAAAGAGAGCACAG	6334	TCTCTTTGACCTTGCCGAGT	qPCR
PEG3	7562	TGTGGCTGTGGACTGATACC	7563	AGTGCAGCTCTTCAGCAATG	CNV
USP29	7580	CACGTGCCTGACCCAGCTACTTG	7581	AGCTATAGCGTTTCAGATGGA	qPCR
GAPDH	6335	GGCGTGAACCACGAGAAGTATAA	6336	CCCTCCACGATGCCAAAGT	qPCR
BTA5	8314	TATACATCTCCTTCCTCTTGAGCG	8315	TCTACTTCCCTTGCTTTGTCACA	CNV
BTA26	6391	CCCAGTCCGGTACGACTC	6470	GAGACCGGACGGGAAGAG	CNV
